# Supplementary material for: GILZ Modulates the Recruitment of Monocytes/Macrophages Endowed with a Resolving Phenotype and Favors Resolution of Escherichia coli Infection
Source: Cells. 2023 May 17;12(10):1403. doi: 10.3390/cells12101403 (PMC10217061; doi:10.3390/cells12101403)
Supplement: Supplementary file 1 [file cells-12-01403-s001.zip]

Archive with 1 entries (1 files):
- cells-2376724-supplementary.pdf
